# Supplementary material for: Phytochrome B Positively Regulates Red Light-Mediated ER Stress Response in Arabidopsis
Source: Front Plant Sci. 2022 Feb 23;13:846294. doi: 10.3389/fpls.2022.846294 (PMC8905361; doi:10.3389/fpls.2022.846294)
Supplement: Supplementary file 2 [file Table_1.xlsx]

## Sheet: Sheet1
Supplemenatry Table 1. Used primer list in study
Primer list
TUB qRT-F	5'-TGGCATCAACTTTCATTGGA-3'
TUB qRT-R	5'-ATGTTGCTCTCCGCTTCTGT-3'
BiP2 qRT-F	5'-AGTGGACGCCAACGGTAT-3'
BiP2 qRT-R	5'-AAACTCCTCTGCCTCCTTCA-3'
BIP3 qRT-F	5'-CGAAACGTCTGATTGGAAGAA-3'
BIP3 qRT-R	5'-GGCTTCCCATCTTTGTTCAC-3'
bZIP17 qRT-F	5'-TGAAGGTGTTGCAGGTCCC-3'
bZIP17 qRT-R	5'-ACGTTGGTAGCTGCAGGAAT-3'
bZIP28 qRT-F	5'-GCCCGCGGTGGTGAT-3'
bZIP28 qRT-R	5'-TTTTCCGATGAGTCCAAATTCG-3'
bZIP60us qRT-F	5'-GGAGACGATGATGCTGTGGCT-3'
bZIP60u qRT-R	5'-CAGGGATTCCAACAAGAGCACAG-3'
bZIP60s qRT-R	5'-CAGGGAACCCAACAGCAGACT-3'
NRP1 qRT-F	5'-GAATCTCGTTTCCCTGCTCA-3'
NRP1 qRT-R	5'-CAAAATGGGTCGGAAAGAATC-3'
OXI1 qRT-F	5'-TCTCTTCCGCTTCACCAGTT-3'
OXI1 qRT-R	5'-AACCCCTAACGACCACCAAT-3'
MC8 qRT-F	5'-AGTGGACATGGCACGAGAA-3'
MC8 qRT-R	5'-CACCATTTCTCTAAATTGTGGT-3'
CNX1 qRT-F	5'-ATGAGACAACGGCAACTATTTTCC-3'
CNX1 qRT-R	5'-CCATAATCCTCATGTCCTTCACT-3'
